# Supplementary material for: Standardized Ultrasound Protocol for Peripherally Inserted Central Catheters in Neonates: A Retrospective, X-ray Controlled Observational Study
Source: Children (Basel). 2024 Sep 30;11(10):1204. doi: 10.3390/children11101204 (PMC11505741; doi:10.3390/children11101204)
Supplement: Supplementary file 1 [file children-11-01204-s001.zip]

Archive with 2 entries (2 files):
- PICC tip with visible flow within IVC.mp4
- Appendix 1.pdf
